# Supplementary material for: Transmogrification of ocean into continent: implications for continental evolution
Source: Proc Natl Acad Sci U S A. 2022 Apr 4;119(15):e2122694119. doi: 10.1073/pnas.2122694119 (PMC9169811; doi:10.1073/pnas.2122694119)
Supplement: Supplementary File [file pnas.2122694119.sd03.txt]

function TransientCurray1DDiffusionOceanCoolingAgeREF(~)

%% Load initial condition (shortened temperature profile)
%lname   = get(handles.steady_dir,'string');
close all

lname = 'SStestOceanCrust.mat'
%lname = 'SStestPlumeBase2.mat'
load(lname)

%% Numerical parameters and time-related parameters
Ma = 1e6;                             % [year] to [Ma]
year       = 3600*24*365.24;          % [s]       seconds / year
MaSec = Ma*year;                      % [s] seconds/Ma
nyears  = 33333;                      % number of years/timestep
%cool_time = 450 * Ma * year;          % total cooling time (secs)
cool_time = 250 * Ma * year;          % total cooling time (secs)

nt        = round(cool_time/(nyears*year));  % [yr] number of timesteps 
dt        = year*nyears;                     % timestep = 1 year(in sec) * nyears
dtplot    = 1* MaSec;                        % testing plot every timestep

%% theta (weighting parameter)
%theta  = str2double(get(handles.theta_txt,'string'));
theta = 0.5;
      % = 0;    fully explicit
      % = 0.5;  Crank-Nicolson
      % = 2/3;  Galerkin
      % = 1.0;  fully implicit.


Tss     = DATA.Tss;      % Steady state temperatures
Z0      = DATA.Zss;      % depth vector
H0      = DATA.Hss;      % radiogenic heat production
%NUM     = DATA.NUM;      % numerical parameters from the steady state (!!none)
PHYS    = DATA.PHYS;     % physical parameters from the steady state
T0      = Tss;           % Initial temperature conditions

%% Physical parameters
km      = 1000;                                  % [km]      to [m]
Kelv    = 273.15;                                % [K]       to [C]
Ttop    = PHYS.tC_top;                           % [C]       temperature at the top
%Tbot    = PHYS.tC_plume;   %or PHYS.tC_bot;      % [C]       temperature at the bottom initially
Tbot    = PHYS.tC_bot;   %or PHYS.tC_bot;        % [C]       temperature at the bottom initially
Tbot200Ma = PHYS.tC_bot;                         % [C]       temperature at the bottom after 200Ma
zmax    = PHYS.l;                                % [m]       depth of the domain
t_sed   = 0;                                     % [m]       height to top of sediments (by definition, sediments start at zero depth)
l_tc    = 2 * km;                                % [m]       depth to base of top crust (top crust has sediment properties) 
l_uc    = PHYS.l_uc;                             % [m]       depth to base of upper crust 
l_lc    = PHYS.l_lc;                             % [m]       depth to base of lower crust 
l_oc    = PHYS.l_oc;                             % [m]       depth to base of ocean crust 
l_as    = PHYS.l_as;                             % [m]       depth to top of asthenosphere 
l       = PHYS.l;                                % [m]       depth (='thickness') of computational region 
k       = PHYS.k;                                % [Wm-1K-1] thermal conductivity
k_sed = k; k_uc = k; k_lc = k; k_m = k; k_oc =k; % [Wm-1K-1] other thermal conductivity definitions

h_uc = PHYS.h_uc;                                % [Wkg-1]   radiogenic heat production rate uc per unit mass of granite(~=uc)
h_sed = PHYS.h_sed;                              % [Wkg-1]   radiogenic heat production rate seds per unit mass same as uc
h_lc = PHYS.h_lc;                                % [Wkg-1]   radiogenic heat production rate per unit mass of 0.25*uc
h_oc = PHYS.h_oc;                                % [Wkg-1]   radiogenic heat production rate per unit mass of oceanic crust
h_m = PHYS.h_m;                                  % [Wkg-1]   radiogenic heat production rate per unit mass of the mantle
%rho_sed = PHYS.rho_sed;                          % [kg*m3]   density of sediments
% set rho_sed tp Curray density at zero pressure
rho_sed = 1000.* sedrhoCurray(0);                % [kg*m3]   (Converted from gm/cc returned by sedrhoCurray)
rho_uc = PHYS.rho_uc;	                         % [kg*m3]   density of upper crust 
rho_lc = PHYS.rho_lc;                            % [kg*m3]   density of lower crust
rho_oc = PHYS.rho_oc;                            % [kg*m3]   density of oceanic crust
rho_m = PHYS.rho_m;	                             % [kg*m3]   density of mantle
cp = PHYS.cp;                                    % [J/K*kg]  heat capacity (granite=upper crust)     
hr = PHYS.hr;                                    % length scale for the decrease in h with depth
hr_uc = hr; hr_lc = hr; hr_oc = hr; hr_m = hr;   % length scales for other decrease in h's with depth

%isoT    = str2double(get(handles.isotherm,'string'));   % [m]      depth of the isotherm 1350
%setappdata(0,'nyear',nyears)


% SET Sediment accumulation rate
%sedAccumRate = 1*km/MaSec; % 1 km/Ma accumulation rate for initial basin fill
sedAccumRate1 = 0/250*km/MaSec; % 10 km/250Ma accumulation rate for initial basin fill
sedAccumRate2 = 0/200*km/MaSec; % 20 km/200Ma accumulation rate for later (trapped basin) basin fill
%sedAccumRate1 = 0/250*km/MaSec; % 0 km/250Ma accumulation rate for initial basin fill
%sedAccumRate2 = 0/200*km/MaSec; % 0 km/200Ma accumulation rate for later (trapped basin) basin fill
%sedAccumRate = 0*km/MaSec; % Zero Sed accumulation rate for initial basin fill


%% Problem Geometry and Problem Formulation                     
% In this problem, sediments can be added, or eroded, with time.  Because of the fact that it is conceptually easier to
% modify the 'end' of an array, the problem geometry is created so that the bottom corresponds to node 1, and the top to the
% 'last' node nz. This also means that it is easier to make depths be negative, so that the z-direction is positive upwards. 
% 
% The equations are tridiagonal, using a 'trapezoidal' timestep formulation with a variable time-fraction theta. 
% theta=0 is fully explicit, theta=1 fully implicit, theta=0.5 Crank-Nicolson (estimated 2nd order accuracy according to 
% Taylor-Series error approximation analysis), and theta=2/3 Galerkin, the natural weighting that would arise from a Galerkin 
% finite-element approximation in time.
%
% Equations are of the following form for the n+th (=T^{n+1}th) timestep:
% 
% T+(i) = T(i) + dt*theta/(rho(i)*cp(i)*dz_cv(i)) * {-k+(i)*(T+(i+1) - T+(i))/dz(i) + k-(i)*(T+(i) - T+(i-1))/dz(i-1))}
%              + dt*(1-theta)/(rho(i)*cp(i)*dz_cv(i)) * {-k+(i)*(T(i+1) - T(i))/dz(i) + k-(i)*(T(i) - T(i-1))/dz(i-1))}
%              + dt*hdot(i)/cp(i)
%
% where Dz = Z(i+1) - Z(i); Zp = 0.5*(Z(i)+Z(i+1)); Zm = 0.5*(Z(i)+Z(i-1)); Dz_cv = Zp(i) - Zm(i);
%
% rho(i) is the nodal density, k+ is the conductivity at Zp(i) = 0.5*(k(i) + k(i+1)), 
% k- is the conductivity at Zm(i) = 0.5*(k(i) + k(i-1)), hdot(i) is the nodal radiogenic heat production
% and cp(i) is the nodal heat capacity. dt is the timestep.

%% Numerical variables for control volume formulation for transient heat conduction 
[Z,nz,Dz,Zp,Zm,Dz_cv] = mesh_cv_1d(Z0); % make control volume finite difference mesh

%set(handles.nsteps_txt, 'string', ['total number of time steps = ',num2str(nt)]);% junk DNA for making a GUI version
 

%% Set up conductivity K, Radiogenic heat production H, density Rho and heat capacity Cp for all materials
[Kc,Kcp,Kcm,Rho,H,Cp,Ised,Itc,Iuc,Ilc,Ioc,Ias,Im] = setupK_H_Rho_Cp(Z,PHYS);

% make last density entry be sediments (because 1st addition of sediments
% makes the last density entry become sediment in any case)
Rho(end) = 1000.* sedrhoCurray(0);

i_botsed = length(Rho);
i_botoc  = min(Ioc);


%% Building matrices (tridiagonal)
% 
% T+(i) = T(i) + dt*theta/(rho(i)*cp(i)*dz_cv(i)) * {-k+(i)*(T+(i+1) - T+(i))/dz(i) + k-(i)*(T+(i) - T+(i-1))/dz(i-1))}
%              + dt*(1-theta)/(rho(i)*cp(i)*dz_cv(i)) * {-k+(i)*(T(i+1) - T(i))/dz(i) + k-(i)*(T(i) - T(i-1))/dz(i-1))}
%              + dt*hdot(i)/cp(i)
%
% Rhs          = zeros(nz,1); % initialize Rhs
% Rhs1         = zeros(nz,1); % initialize Rhs1
% Rhs1(2:nz-1) = dt .* H(2:nz-1)./ Cp(2:nz-1);                           % rhs coefficients

% C1     = dt*theta./(Rho(2:nz-1) .* Cp(2:nz-1) .* Dz_cv(2:nz-1)); % ith entries -- vector length nz
% A_ii   = 1.0 + C1 .* ( (Kcp(2:nz-1)./Dz(2:nz-1)) + (Kcm(2:nz-1)./Dz(1:nz-2)) );  % central diagonal entries of AA
% A_iip1 = -C1 .* (Kcp(2:nz-1)./Dz(2:nz-1));                                      % upper diagonal entries of AA
% A_iim1 = -C1 .* (Kcm(2:nz-1)./Dz(1:nz-2));                                      % lower diagonal entries of AA
% 
% C2     = dt*(1-theta)./(Rho(2:nz-1) .* Cp(2:nz-1) .* Dz_cv(2:nz-1)); % ith entries -- vector length nz
% B_ii   = 1.0 - C2 .* ( (Kcp(2:nz-1)./Dz(2:nz-1)) + (Kcm(2:nz-1)./Dz(1:nz-2)) );  % central diagonal entries of BB
% B_iip1 = C2 .* (Kcp(2:nz-1)./Dz(2:nz-1));                                       % upper diagonal entries of BB
% B_iim1 = C2 .* (Kcm(2:nz-1)./Dz(1:nz-2));                                       % lower diagonal entries of BB
% 
% ii = 2:(nz-1);   % set up indices for sparse matrix assembly
% iip1 = 3:nz;
% iim1 = 1:nz-2;
% 
% 
% inod  = [1 ii    ii     ii      nz];
% jnod  = [1 ii    iim1   iip1    nz];
% AAval = [1 A_ii  A_iim1 A_iip1  1 ];   
% BBval = [1 B_ii  B_iim1 B_iip1  1 ];   
% 
% AA = sparse2(inod(:), jnod(:), AAval(:)); 
% BB = sparse2(inod(:), jnod(:), BBval(:)); 

[Rhs,Rhs1] = setupForce(nz,dt,H,Cp);
[AA,BB]    = setupStiffness(nz,dt,theta,Rho,Cp,Kcp,Kcm,Dz,Dz_cv);

%% Solver
tic
    % Initial conditions 
    T1       = [];
    T0       = Tss(:);   % initial condition (steady state temperature profile)
    heatflow(1) = 0.; % initialize heatflow vector (singularity at time zero in initial halfspace temperature profile)
    
    % find initial uplift 'reference state'
    [rhozint00,zint00,RhoT00] = integrate_density_column(Z,Rho,T0',Dz_cv);
    rhozint0 = rhozint00;zint0 = zint00; RhoT0 = RhoT00; % put into an active variable in case we need this, too
    %[~,~,rhoT_meso] = integrate_density_column(-200000,Rho(1),1150,1); % get reference mesosphere density for uplift calc.
    [~,~,rhoT_meso,~] = integrate_density_column(-200000,Rho(1),Tbot,1); % get reference mesosphere density for uplift calc.
    
    ztop = Z(end); % initial 'top=end' coordinate of the mesh (will be extended during sediment accumulation)
    ztop0 = ztop;  % save initial height for possible plotting or reference
    dztop0 = Dz(end); % last grid spacing will be used to define how much we can grow the last element before adding a new node
    
    
    clc
    time = 0.0;
    Tplot(:,1) = T0; % initial plot frame is initial condition
    Zplot(:,1) = Z;  % initial depths
    uplift(1) = 0. ; % initial subsidence
    sedthick(1) = Z(end); % initial sediment thickness
    timeplot = time + dtplot;
    timeaxis = 0.0;
    laststep = 0;
    
    YSEplot(:,1) = zeros(size(T0)); % make initial profile have zero strength
    
 %   T_botsed = T0(end);
 %   Z_botsed = 0.;
    
    % now set bottom temperature to value for this run
    
    T0(1)    = Tbot;
    T0(end)  = Ttop;  
    
    for it = 1:nt
        time = time + dt; laststep = laststep+1;
        Rhs  = Rhs1 + BB*T0;
        T1   = AA\Rhs;
        
        if (it==1)
                T_botsed = T1(i_botsed);
                T_botoc  = T1(i_botoc); 
                Z_botsed = 0.;
                Z_botoc = (Z(end)-Z(i_botoc));
                YS      = 0.;
        end
        
        % calculate uplift/subsidence
        [rhozint,zint,RhoT,P] = integrate_density_column(Z,Rho,T1',Dz_cv);
        upliftStep = zint - zint0 - (rhozint - rhozint0)/rhoT_meso;
        
        
%         % if subsidence, fill with sediment
%         if(upliftStep<0)
       % if(time<10*MaSec) % add sediment for first 10 Ma
        if(time<450*MaSec) % add sediment for first 450 Ma
            if(time<250*MaSec) % first rate of sediment accumulation
                ztop = ztop + sedAccumRate1*dt; %(make pile bigger, hence (-) sign
            else
                ztop = ztop + sedAccumRate2*dt; %(make pile bigger, hence (-) sign
            end
            Z(end) = ztop; % fill subsidence with sediment
            if( (ztop - Z(end-1)) > 2*dztop0 ) % check if now there is 'too big' size of last grid               
                Tnewnode = 0.5*(T1(end) + T1(end-1));% if too big, add new point halfway between top surface and 1st node below surface
                znewnode = 0.5*(ztop + Z(end-1));
                Z(end+1)  = ztop;
                T1(end+1) = Ttop;
                Z(end-1)  = znewnode;
                T1(end-1) = Tnewnode;
            end
            % make new matrices for next step (NOTE could be done by ONLY
            % changing last few entries, for now do it the slow way of
            % calculating the whole of these matrices
           [Z,nz,Dz,Zp,Zm,Dz_cv] = mesh_cv_1d(Z); % make control volume finite difference mesh            
           [Kc,Kcp,Kcm,Rho,H,Cp,Ised,Itc,Iuc,Ilc,Ioc,Ias,Im] = setupK_H_Rho_Cp(Z,PHYS);% make Kc, Rho, Cp 
           [Rhs,Rhs1] = setupForce(nz,dt,H,Cp); % force vector for updated mesh
           [AA,BB]    = setupStiffness(nz,dt,theta,Rho,Cp,Kcp,Kcm,Dz,Dz_cv); % Stiffness matrix for updated mesh
        end
        % update BCs (only needed if a plume/mesosphere change in basal heating...)
        T1(1)    = Tbot; 
%         if(time>200*MaSec) T1(1) = Tbot200Ma; end
%         if(time>400*MaSec) T1(1) = Tbot; end
%         if(time>600*MaSec) T1(1) = Tbot200Ma; end
        T1(end)  = Ttop;
        
        if (time>=timeplot)  % save temperature for plotting after next timeplot has passed
            if( length(Z) > size(Zplot,1) )
                Tplot(end+1,:)   = 0.; %if array is going to grow, then add a dummy row to Tplot and Zplot.... maybe works
                %Zplot(end+1,:)   = 0.;
                Zplot(end+1,:)   = Zplot(end,:);
                YSEplot(end+1,:) = 0.;
            end
            Tplot(:,end+1) = T1; Zplot(:,end+1) = Z';
            
            [rhozint,zint,RhoT,P] = integrate_density_column(Z,Rho,T1',Dz_cv);
            
            %uplift(end+1) = zint - zint0 - (rhozint - rhozint0)/rhoT_meso;
            upliftnow = zint - zint0 - (rhozint - rhozint0)/rhoT_meso; % 'dry uplift or subsidence, not considering effect of possible water load)
            if(upliftnow-1623<0) 
                uplift(end+1) = (upliftnow-1623)*(1+(1000/(rhoT_meso-1000))); %depth assuming depression is filled by water, ridge IS referencedepth
            else
                uplift(end+1) = (upliftnow-1623); % height assuming no water on top
            end
            
            [SxxYSE,intYSE] = Calc_YSE(P,Z,T1',uplift,Ised,Itc,Iuc,Ilc,Ioc,Ias,Im);
            
            YSEplot(:,end+1) = SxxYSE;
            
            YS = [YS intYSE];
            
            
            hf = Kc(end)*(T1(end-1)-T1(end))/(Z(end)-Z(end-1));
            sedthick(end+1) = Z(end);
            heatflow = [heatflow hf];
            timeplot = timeplot + dtplot;
            timeaxis = [timeaxis time];
            
            T_botsed = [T_botsed T1(i_botsed)];
            T_botoc  = [T_botoc  T1(i_botoc)];
            Z_botsed = [Z_botsed (Z(end)-Z(i_botsed))];
            Z_botoc =  [Z_botoc (Z(end)-Z(i_botoc))];
            
            
        end
        
        if (time>=cool_time)         % exit if enough time has passed
            Tplot(:,end+1) = T1; Zplot(:,end+1) = Z;
            [rhozint,zint,RhoT] = integrate_density_column(Z,Rho,T1',Dz_cv);
            upliftnow = zint - zint0 - (rhozint - rhozint0)/rhoT_meso;
            if(upliftnow-1623<0) 
                uplift(end+1) = (upliftnow-1623)*(1+(1000/2300)); %depth assuming depression is filled by water, -2600m MOR IS referencedepth
            else
                uplift(end+1) = (upliftnow-1623); % height assuming no water on top
            end
%             if(upliftnow-1812<0) 
%                 uplift(end+1) = (upliftnow-1812)*(1+(1000/2300)); %depth assuming depression is filled by water, -2600m MOR IS referencedepth
%             else
%                 uplift(end+1) = (upliftnow-1812); % height assuming no water on top
%             end
            
            [SxxYSE,intYSE] = Calc_YSE(P,Z,T,uplift,Ised,Itc,Iuc,Ilc,Ioc,Ias,Im);           
            YS = [YS intYSE];
            YSEplot(:,end+1) = SxxYSE;
            
            hf = Kc(end)*(T1(end-1)-T1(end))/(Z(end)-Z(end-1));
            sedthick(end+1) = Z(end);
            heatflow = [heatflow hf];
            timeaxis = [timeaxis time];
            %close(h)
            break
        end
               
    % T0 is the temperature solution to start the next time-step   
        T0 = T1;    
    end

toc

%% Final plot
%hax = handles.ts_axes;
[Times,Z] = meshgrid(timeaxis/MaSec,Z);


figure(4319); clf;
%contourf(hax, Times,Z/km,Tplot,20)
contourf(Times,Z/km,YSEplot,20)
cb = colorbar('Direction','reverse'); 
%ylabel(hax,'Depth (km)','fontsize',15,'fontweight','bold')
%xlabel(hax,'Time (Ma)','fontsize',15,'fontweight','bold')
ylabel('Depth Below Sediments (km)','fontsize',20,'fontweight','bold')
xlabel('Time (Ma)','fontsize',20,'fontweight','bold')
set(gca,'fontsize',20); % set size of axis font
title(cb,'YSE (MPa)','fontweight','bold')
title('Yield Strength Envelope','fontsize',25,'fontweight','bold')
%axis([ 0 800 -250 50]);%grid (hax,'on')
grid ('on')


figure(4321); clf;
%contourf(hax, Times,Z/km,Tplot,20)
contourf(Times,Z/km,Tplot,20)
cb = colorbar('Direction','reverse'); 
%ylabel(hax,'Depth (km)','fontsize',15,'fontweight','bold')
%xlabel(hax,'Time (Ma)','fontsize',15,'fontweight','bold')
ylabel('Depth Below Sediments (km)','fontsize',20,'fontweight','bold')
xlabel('Time (Ma)','fontsize',20,'fontweight','bold')
set(gca,'fontsize',20); % set size of axis font
title(cb,'T(C)','fontweight','bold')
title('Geotherm','fontsize',25,'fontweight','bold')
%axis([ 0 800 -250 50]);%grid (hax,'on')
grid ('on')


figure(4322); clf;
plot(timeaxis(2:end)/MaSec,uplift(2:end))
ylabel('Relief (m)','fontsize',20,'fontweight','bold')
xlabel('Time (Ma)','fontsize',20,'fontweight','bold')
set(gca,'fontsize',20); % set size of axis font
title('Relief','fontsize',25,'fontweight','bold')
%grid (hax,'on')
grid ('on')


figure(4323); clf;
plot(timeaxis(2:end)/MaSec,sedthick(2:end)/1000)
ylabel('Sediment Thickness (km)','fontsize',20,'fontweight','bold')
xlabel('Time (Ma)','fontsize',20,'fontweight','bold')
set(gca,'fontsize',20); % set size of axis font
title('Sediment Accumulation','fontsize',25,'fontweight','bold')
axis([ 0 800 0 40])
%grid (hax,'on')
grid ('on')


figure(4324); clf;
plot(timeaxis/MaSec,heatflow*1000)
ylabel('heatflow (mW/m^{2})','fontsize',20,'fontweight','bold')
xlabel('Time (Ma)','fontsize',20,'fontweight','bold')
set(gca,'fontsize',20); % set size of axis font
title('Heatflow','fontsize',25,'fontweight','bold')
%grid (hax,'on')
grid ('on')


figure(4325); clf;
[rhozint,zint,RhoT] = integrate_density_column(Z,Rho,T1',Dz_cv);
plot(RhoT,Z/1000)
xlabel('Density \rho (kg/m^{3})','fontsize',20,'fontweight','bold')
ylabel('Depth Below Sediments (km)','fontsize',20,'fontweight','bold')
set(gca,'fontsize',20); % set size of axis font
title('Density vs. Depth','fontsize',25,'fontweight','bold')
%grid (hax,'on')
grid ('on')

figure(4326); clf;
plot(Z_botsed(2:end)/1000,T_botsed(2:end))
ylabel('Basal Sediment Temperature','fontsize',20,'fontweight','bold')
xlabel('Burial Depth (km)','fontsize',20,'fontweight','bold')
set(gca,'fontsize',20); % set size of axis font
title('Basal Sediment T vs. Burial Depth','fontsize',25,'fontweight','bold')
%grid (hax,'on')
grid ('on')


figure(4327); clf;
plot(timeaxis(2:end)/MaSec, T_botsed(2:end),'k',timeaxis(2:end)/MaSec, T_botoc(2:end),'r-.')
ylabel('Basal Temperature','fontsize',20,'fontweight','bold')
xlabel('Time (Ma)','fontsize',20,'fontweight','bold')
set(gca,'fontsize',20); % set size of axis font
title('Basal Sediment & Crust Temperature','fontsize',25,'fontweight','bold')
legend('basal sed','basal crust')
%grid (hax,'on')
grid ('on')


figure(4328); clf;
plot(timeaxis/MaSec,YS)
ylabel('Net Yield Strength (MN/m)','fontsize',20,'fontweight','bold')
xlabel('Time (Ma)','fontsize',20,'fontweight','bold')
set(gca,'fontsize',20); % set size of axis font
title('Yield Strength','fontsize',25,'fontweight','bold')
%grid (hax,'on')
grid ('on')


%% Output YS & time for later plotting (stored in substructure)

OCEANLITH250.YS     = YS;              % Net Yield Strength at each timestep
OCEANLITH250.timeMa = timeaxis/MaSec;  % Corresponding times in Ma
save('OCEANLITH250.mat', 'OCEANLITH250');

%close(4328)

%             T_botsed = [T_botsed T1(i_botsed)]
%             Z_botsed = [Z_botsed (Z(end)-Z(i_botsed))];

%PLOT.X = X/km;      % x direction vector
%PLOT.Z = Z/km;      % z direction vector
% setappdata(0,'PLOT', PLOT); % put back for graphical interface
% setappdata(0,'TEMP', TEMP);
% setappdata(0,'Told', Time);
% setappdata(0,'Zold', Z);

%return % end without saving a movie...


% Make a movie of the run
figure(1479);clf
plot(Tplot(:,1),Zplot(:,1)/km)
ylabel('Depth Below Sediments (km)','fontsize',20,'fontweight','bold')
xlabel('T(C)','fontsize',20,'fontweight','bold')
set(gca,'fontsize',20); % set size of axis font
title( strcat('Time= ',num2str(timeaxis(1)/MaSec)) )
axis([ 0 1400 -200 50]);
% Store the frame
%M(1)=getframe(gcf); % leaving gcf out crops the frame in the movie.
nplot = length(timeaxis);

v = VideoWriter('OceanLithGeothermMovie.avi');
open(v);
%frame = getframe(gcf);
%writeVideo(v,frame);

for iplot = 2:nplot
  plot(Tplot(:,iplot),Zplot(:,iplot)/km)
  ylabel('Depth Below Sediments (km)','fontsize',20,'fontweight','bold')
  xlabel('T(C)','fontsize',20,'fontweight','bold')
  set(gca,'fontsize',20); % set size of axis font
  title( strcat('Time= ',num2str(round(timeaxis(iplot)/MaSec)),' Ma' ) )
  axis([ 0 1400 -200 50]);
  % Store the frame
  %M(iplot)=getframe(gcf); % leaving gcf out crops the frame in the movie.
  frame = getframe(gcf);
  writeVideo(v,frame);
end
%close(1479);
close(v)


figure(1480);clf
plot(YSEplot(:,1),Zplot(:,1)/km)
ylabel('Depth Below Sediments (km)','fontsize',20,'fontweight','bold')
xlabel('Yield Stress (MPa)','fontsize',20,'fontweight','bold')
set(gca,'fontsize',20); % set size of axis font
title( strcat('Time= ',num2str(round(timeaxis(1)/MaSec)),' Ma;   Net YS= ',...
    num2str(YS(1),'%.1e'),' MN/m' ))% YS
axis([ 0 800 -200 50]);
%ylim([-200 40]);
% Store the frame
%M(1)=getframe(gcf); % leaving gcf out crops the frame in the movie.
nplot = length(timeaxis);

v2 = VideoWriter('OceanLithYSEMovie.avi');
open(v2);
%frame = getframe(gcf);
%writeVideo(v2,frame);

for iplot = 2:nplot
  
    
    
  plot(YSEplot(1:end,iplot),Zplot(1:end,iplot)/km)
  ylabel('Depth Below Sediments (km)','fontsize',20,'fontweight','bold')
  xlabel('Yield Stress (MPa)','fontsize',20,'fontweight','bold')
  set(gca,'fontsize',20); % set size of axis font
  %title( strcat('Time= ',num2str(round(timeaxis(iplot)/MaSec)),' Ma' ) )
  title( strcat('Time= ',num2str(round(timeaxis(iplot)/MaSec)),' Ma;   Net YS= ',...
    num2str(YS(iplot),'%.1e'),' MN/m' ))% YS
  axis([ 0 800 -200 40]);
  % Store the frame
%  M(iplot)=getframe(gcf); % leaving gcf out crops the frame in the movie.
  frame = getframe(gcf);
  writeVideo(v2,frame);
end
%close(1480);
close(v2)


%figure(1111)
%movie(M)
% movie2avi(M,'GeothermMovie.avi'); DEPRECIATED, no longer works in matlab
% VideoWriter tools have replaced it (?test?)
  
end
%% Subfunctions
function [H] = calc_Hrad(h0,decay_length,Z)
if (decay_length>0)
   H = h0.*exp(-Z/decay_length);
else
   H = h0 * ones(length(Z),1);
end
end

function [rhozint,zint,RhoT,P] = integrate_density_column(Z,Rho,T,Dz_cv)
therm_expan = 3.0e-5;
zint = Z(end) - Z(1);
%zint2 = sum(Dz_cv(:)); % check while debugging
RhoT    = Rho .* (1- (therm_expan .* T));
rhozint = sum( RhoT .* Dz_cv);
P       = 9.81*cumsum( RhoT .* Dz_cv,'reverse')/1e9; % dP = rho * g *dz for each cell, in GPa
end

function [Z,nz,Dz,Zp,Zm,Dz_cv] = mesh_cv_1d(Z)      % make control volume finite difference mesh
nz        = length(Z);                              % number of nodes, can vary if sediments are added or removed.
Dz        = diff(Z);                                % [m]  dz between nodes (note length nz-1)
Zp  = Z; Zp(1:end-1) = 0.5*(Z(1:end-1) + Z(2:end)); %initialize and define Zp (note length nz)
Zm  = Z; Zm(2:end)   = 0.5*(Z(1:end-1) + Z(2:end)); %initialize and define Zm (note length nz)
Dz_cv = Zp - Zm; % initialize and define Dz_cv (length nz)
end


function [Kc,Kcp,Kcm,Rho,H,Cp,Ised,Itc,Iuc,Ilc,Ioc,Ias,Im] = setupK_H_Rho_Cp(Z,PHYS)
% Set up conductivity K, Radiogenic heat production H, density Rho for all materials
zmax    = PHYS.l;                                % [m]       depth of the domain
t_sed   = PHYS.t_sed;                            % [m]       height to top of sediments
l_tc    = PHYS.l_tc;                             % [m]       depth to base of top crust (with sediment properties)
l_uc    = PHYS.l_uc;                             % [m]       depth to base of upper crust 
l_lc    = PHYS.l_lc;                             % [m]       depth to base of lower crust 
l_as    = PHYS.l_as;                             % [m]       depth to top of asthenosphere 
l_oc    = PHYS.l_oc;                             % [m]       depth to base of oceanic crust 
l       = PHYS.l;                                % [m]       depth (='thickness') of computational region 
k       = PHYS.k;                                % [Wm-1K-1] thermal conductivity
k_sed = k; k_uc = k; k_lc = k; k_oc=k; k_m = k;  % [Wm-1K-1] other thermal conductivity definitions

h_uc    = PHYS.h_uc;                             % [Wkg-1]   radiogenic heat production rate uc per unit mass of granite(~=uc)
h_sed   = PHYS.h_sed;                            % [Wkg-1]   radiogenic heat production rate seds per unit mass same as uc
h_oc    = PHYS.h_oc;                             % [Wkg-1]   radiogenic heat production rate oc per unit mass of oceanic crust(~=oc)
h_lc    = PHYS.h_lc;                             % [Wkg-1]   radiogenic heat production rate per unit mass of 0.25*uc
h_m     = PHYS.h_m;                              % [Wkg-1]   radiogenic heat production rate per unit mass of the mantle
%rho_sed = PHYS.rho_sed;                          % [kg*m3]   density of sediments
% set rho_sed tp Curray density at zero pressure
rho_sed = 1000.* sedrhoCurray(0);                % [kg*m3]   (Converted from gm/cc returned by sedrhoCurray)
rho_uc  = PHYS.rho_uc;	                         % [kg*m3]   density of upper crust 
rho_lc  = PHYS.rho_lc;                           % [kg*m3]   density of lower crust
rho_oc  = PHYS.rho_oc;                           % [kg*m3]   density of oceanic crust
rho_m   = PHYS.rho_m;	                         % [kg*m3]   density of mantle
cp      = PHYS.cp;                               % [J/K*kg]  heat capacity (granite=upper crust)     
hr      = PHYS.hr;                               % length scale for the decrease in h with depth
hr_uc   = hr; hr_lc = hr; hr_oc = hr; hr_m = hr; % length scales for other decrease in h's with depth

Ised = find( (Z>0) );                     % sediment nodes
Itc  = find( (Z<=0) & (Z> -l_tc) );       % top crust nodes (with sediment properties)
Iuc  = find( (Z<= -l_tc) & (Z>= -l_uc) ) ;% upper crust nodes
Ilc  = find( (Z< -l_uc) & (Z>= -l_lc) );  % upper crust nodes
Ias  = find( (Z< -l_lc) & (Z>= -l_as) );  % lithospheric mantle nodes
Im   = find( (Z< -l_as) & (Z>= -l) );     % asthenospheric mantle nodes

Ioc  = find( (Z<=0) & (Z>= -l_oc) );       % oceanic crust nodes 

if (length(Ioc)>0); % If ocean crust, do not create any continental crust
   Itc=[];Iuc=[];Ilc=[];
   Ias = find( (Z< -l_oc) & (Z>= -l_as) );  
end

nz = length(Z);

test = setdiff(1:nz, [Ised Itc Iuc Ilc Ioc Ias Im]);% check we have all nodes here
if (~isempty(test))
    disp('Error!: indices Ised Iuc Ilc Ioc Ias Im do not contain all values of iz')
    return
end

if (~isempty(Ised)); H(Ised) = calc_Hrad(h_sed,0.0,Z(Ised)); end % set nodal radiogenic heat productivities
if (~isempty(Itc));  H(Itc)  = calc_Hrad(h_sed,0.0,Z(Itc));  end % top crust like seds
if (~isempty(Iuc));  H(Iuc)  = calc_Hrad(h_uc,0.0,Z(Iuc));   end 
if (~isempty(Ilc));  H(Ilc)  = calc_Hrad(h_lc,0.0,Z(Ilc));   end
if (~isempty(Ioc));  H(Ioc)  = calc_Hrad(h_oc,0.0,Z(Ioc));   end % oceanic crust
if (~isempty(Ias));  H(Ias)  = calc_Hrad(h_m,0.0,Z(Ias));    end % asth like mantle
if (~isempty(Im)) ;  H(Im)   = calc_Hrad(h_m,0.0,Z(Im));     end

Kc(Ised) = k_sed; Kc(Itc) = k_sed; Kc(Iuc) = k_uc; Kc(Ilc) = k_lc; Kc(Ioc) = k_oc; Kc(Ias) = k_m; Kc(Im) = k_m;% set nodal thermal conductivities

Rho(Ised) = rho_sed; Rho(Itc) = rho_sed;

Rho(Iuc) = rho_uc; Rho(Ilc) = rho_lc; Rho(Ioc) = rho_oc; Rho(Ias) = rho_m; Rho(Im) = rho_m;% set nodal densities

% now reset Rho(Ised) and Rho(Itc) to reflect overburden pressure (Iteration
% to make sure its self-consistent)
if(~isempty(Ised) | ~isempty(Itc))

   for iloop = 1:3
     [Rho,Z,Pmid] = setRhoSedCurray(Rho, Z, [Itc Ised]); % Make pressure-dependent using Curray pressure-density formulation
   end
   
end


% Conductivity at control volume face locations Kcp, Kcm used for control volume-based energy conservation
Kcp  = Kc; Kcp(1:end-1) = 0.5*(Kc(1:end-1) + Kc(2:end)); %initialize and define Kcp (note length nz, but not used!!)
Kcm  = Kc; Kcm(2:end)   = 0.5*(Kc(1:end-1) + Kc(2:end)); %initialize and define Kcm (note length nz, but not used!!)

% Heat Capacity for all rock types = cp
Cp(Ised) = cp; Cp(Itc) = cp; Cp(Iuc) = cp; Cp(Ilc) = cp; Cp(Ioc) = cp; Cp(Ias) = cp; Cp(Im) = cp;% set nodal heat capacities

end

function [AA,BB] = setupStiffness(nz,dt,theta,Rho,Cp,Kcp,Kcm,Dz,Dz_cv)
C1     = dt*theta./(Rho(2:nz-1) .* Cp(2:nz-1) .* Dz_cv(2:nz-1)); % ith entries -- vector length nz
A_ii   = 1.0 + C1 .* ( (Kcp(2:nz-1)./Dz(2:nz-1)) + (Kcm(2:nz-1)./Dz(1:nz-2)) );  % central diagonal entries of AA
A_iip1 = -C1 .* (Kcp(2:nz-1)./Dz(2:nz-1));                                      % upper diagonal entries of AA
A_iim1 = -C1 .* (Kcm(2:nz-1)./Dz(1:nz-2));                                      % lower diagonal entries of AA

C2     = dt*(1-theta)./(Rho(2:nz-1) .* Cp(2:nz-1) .* Dz_cv(2:nz-1)); % ith entries -- vector length nz
B_ii   = 1.0 - C2 .* ( (Kcp(2:nz-1)./Dz(2:nz-1)) + (Kcm(2:nz-1)./Dz(1:nz-2)) );  % central diagonal entries of BB
B_iip1 = C2 .* (Kcp(2:nz-1)./Dz(2:nz-1));                                       % upper diagonal entries of BB
B_iim1 = C2 .* (Kcm(2:nz-1)./Dz(1:nz-2));                                       % lower diagonal entries of BB

ii = 2:(nz-1);   % set up indices for sparse matrix assembly
iip1 = 3:nz;
iim1 = 1:nz-2;


inod  = [1 ii    ii     ii      nz];
jnod  = [1 ii    iim1   iip1    nz];
AAval = [1 A_ii  A_iim1 A_iip1  1 ];   
BBval = [1 B_ii  B_iim1 B_iip1  1 ];   

%AA = sparse2(inod(:), jnod(:), AAval(:)); 
%BB = sparse2(inod(:), jnod(:), BBval(:)); 
AA = sparse(inod(:), jnod(:), AAval(:)); 
BB = sparse(inod(:), jnod(:), BBval(:)); 
end

function [Rhs,Rhs1] = setupForce(nz,dt,H,Cp)
Rhs          = zeros(nz,1); % initialize Rhs
Rhs1         = zeros(nz,1); % initialize Rhs1
Rhs1(2:nz-1) = dt .* H(2:nz-1)./ Cp(2:nz-1);                           % rhs coefficients
end


function [Rho,Z,Pmid] = setRhoSedCurray(Rho, Z, Iseds)

% find DZ_cv for the column
[Z,nz,Dz,Zp,Zm,Dz_cv] = mesh_cv_1d(Z);

% Calculate Pressures in sediment column
Pmid = 9.81*cumsum( Rho(Iseds) .* Dz_cv(Iseds),'reverse')/1e9; % dP = rho * g *dz for each cell, in GPa

% Determine Curray density as a function of pressure
[RhoSed] = sedrhoCurray(Pmid);
Rho(Iseds) = 1000*RhoSed; % convert from g/cc to kg/m^3


end

function [Rho] = sedrhoCurray(P)
%sedrhoCurray 
% Input  P(GPa)
% Output Rho (g/cc)
%   Joe Curray's 1994 Bengal Fan sediment density profile based on
%   seismic wavespeed as a function of depth (model #1 of Curray 1994)
%   deltarho(Z(km)) = -0.60935 + 0.06663 .* Z - 0.00231 .* Z.^2
%   Moldel 2 is deltarho(Z(km)) = -0.42305 + 0.02837 .* Z - 0.00043 .* Z.^2
%
% This has been converted into density vs. pressure (GPa)
% In addition, densities for pressures above 0.6 GPa assume a linear
% increase of density with pressure at high pressures.  Should be ~OK up to
% ~1 Gpa, e.g. 30-35km sediment thicknesses, and should end up, at high
% pressures, with a density of order 3 g/cc, e.g. a typical lower crustal
% density
% 
% The rest of the comments are the code fragments used to derive the fit
% from the two Bengal Fan models in Joe Curray's (EPSL,1994) paper "Sediment Volume
% and mass beneath the Bay of Bengal", as interpreted
% from the 2nd order polynomial fits to Curray's profiles determined
% in the paper of Radhakrishna et al. (Tectonophysics, 2010)
%
%
% delZ = 0.1; % km
% Z = 0:0.1:25;
% deltaRho1 = -0.60935 + 0.06663 .* Z - 0.00231 .* Z.^2; % gm/cc
% deltaRho2 = 0.0083 -0.42305 + 0.02837 .* Z - 0.00043 .* Z.^2; %gm/cc
% Rho = 2900 + 1000*deltaRho1; %kg/m^3
% Rho(Z>=10) = 2900 + 1000*deltaRho2(Z>=10); %kg/m^3
% figure(1001)
% plot(Z,deltaRho1,'-',Z,deltaRho2,'r:')
% figure(1002)
% plot(Z,Rho,'-')
% 
% delP = 9.8 * 1000 .* Rho .* [0 diff(Z)];
% P = cumsum(delP);
% 
% figure(1003)
% plot(Z,P)
% 
% figure(1004)
% plot(P/1e9,Rho/1000)
% 
% f = fit(P'/1e9,Rho'/1000, 'poly3')
% 
% % rho(P(GPa)) = 2.301 + 2.678 * P(GPa) -4.674 * P^2; % gm/cc
% 
% PGPa = 0:0.01:1.2;
% %Rho2 = 2.314 + 2.419 .* PGPa - 3.597 .* PGPa.^2 + 1.985 .* PGPa.^3;
% Rho2(PGPa<0.6) = 2.301 + 2.678 .* PGPa(PGPa<0.6) - 4.674 ...
%     .* PGPa(PGPa<0.6).^2 + 3.139 .* PGPa(PGPa<0.6).^3;
% Rho2(PGPa>=0.6) = 2.903 + 0.26059 .* (PGPa(PGPa>=0.6)-0.6);
% 
% figure(1005)
% plot(PGPa,Rho2)

Rho(P<0.6) = 2.301 + 2.678 .* P(P<0.6) - 4.674 ...
    .* P(P<0.6).^2 + 3.139 .* P(P<0.6).^3;
Rho(P>=0.6) = 2.903 + 0.26059 .* (P(P>=0.6)-0.6);


end

function [SxxYSE,intYSE] = Calc_YSE(P,Z,T,uplift,Ised,Itc,Iuc,Ilc,Ioc,Ias,Im)

[Z,nz,Dz,Zp,Zm,Dz_cv] = mesh_cv_1d(Z);

rho=3300;% Density [kg/m?]
rhow=1000;
g=9.81;


if(uplift(end)>=0)
    Pwater = 0.0;
else
    Pwater = abs(rhow*g*uplift(end)/1e9); % Here P is in GPa, will be undone later
end

Ptot = 1e9*(Pwater + P); % pressure (Pa) including extra (small) pressure of water layer when present

% ROCK PROPERTIES (BRUNE 2012)
% WEAK MANTLE VALUES FROM HIRTH AND KOHLSTEDT 2003 (WET OLIVINE)
% STRONG MANTLE VALUES FROM HIRTH AND KOHLSTEDT 2003 (DRY OLIVINE)
% LOWER CRUST VALUES FROM WILKS AND KARTER 1990 (MAFFIC GRANULITE)
% UPPER CRUST VALUES FROM GLEASON AND TULLIS 1995 (WET QUARTZITE)

% Dislocation creep
APhase_dis = [10^(-15.05); % weak wet mantle
        10^(-15.56); % strong dry mantle 
        10^(-21.05); % mafic granulite
        10^(-28.00)];% wet quartzite  % Pa^-n*s^-1
NPhase_dis = [3.5;
        3.5;
        4.2;
        4.0]; % power law exponent
EPhase_dis = [480e3;
        530e3;
        445e3;
        223e3]; % activation energy

R    = 8.3143;


k=3;% Thermal conductivity [W/m/K]
Cp=1250;% Specific heat capacity [J/(kg¡¤K)]; rou*Cp= volumetric heat capacity [J/(m?¡¤K)].
alpha=k/(rho*Cp);% Thermal diffusivity [m?/s]

Rc=8.314;% Gas constant

%eii=1e-16; % reference strain rate invariant
eii=1e-15; % reference strain rate invariant

B1=3.58e5; % viscosity constant

E1=480e3; % activation energy 
V1=11e-6; % activation volume
n1=3.5;   % stress exponent

eii1=1e-16; % reference strain rate invariant

A1=1.4e-1;
n2=2;
H0=320e3;
sxxp=5.9e9;
p1=0.5;
q1=1;

sita=40*pi/180;
fs=1/tan(2*sita);
    
sxxFYSE=(Ptot)*2*fs/((1+fs^2)^0.5+fs)/1e6; % frictional YSE in MPa

% Goetz's criteria
% Ol
%SxxGoetz = 560 +0.21e-6 * Ptot; % Ol(MPa)-Kohlstedt et al, 1995 parameters)
SxxGoetz = zeros(size(Ptot));
SxxGoetz(:) = 700; % Ol(MPa)-Kohlstedt et al, 1995 parameters - constant approx)
SxxGoetz(Ioc) = 1300; % (MPa)


% for viscous YSE, may depend on composition (not yet)

% set up dislocation creep parameters for all phases
Adis          = ones(size(Z))*APhase_dis(1); % 1 = mantle == wet-Ol
Adis(Ised)    = APhase_dis(4); % 4 = sed == wet-quartzite
Adis(Ioc)     = APhase_dis(3); % 3 = ocean crust == mafic granulite

Ndis          = ones(size(Z))*NPhase_dis(1); % 1 = mantle == wet-Ol
Ndis(Ised)    = NPhase_dis(4); % 4 = sed == wet-quartzite
Ndis(Ioc)     = NPhase_dis(3); % 3 = ocean crust == mafic granulite

Edis          = ones(size(Z))*EPhase_dis(1); % 1 = mantle == wet-Ol
Edis(Ised)    = EPhase_dis(4); % 4 = sed == wet-quartzite
Edis(Ioc)     = EPhase_dis(3); % 3 = ocean crust == mafic granulite

Visc2 = 1/2 * Adis.^(-1./Ndis) .* eii.^(1./Ndis) ...
           .*  exp((Edis+Ptot.*V1)./(Ndis.*R.*(T+273)));
       
Visc = Adis.^(-1./Ndis) .* eii.^((1-Ndis)./(2*Ndis)) ...
           .*  exp((Edis+Ptot.*V1)./(Ndis.*R.*(T+273)));
       
StrsYSEdis = Visc * eii; % convert to MPa (?)

% temperature profile for ocean crust of some age (in sec)
timesec = 1*1e6*365*24*3600; % 1Ma in sec
ztop = Z(end);
T2=1300*erf(abs(Z-ztop)/2/sqrt(alpha*timesec))+273;

dummy1 = exp(-(E1+Ptot.*V1)./(Rc*(T+273)));
dummy1 = max(dummy1,1e-32);
dummy2 = exp(-(E1+Ptot.*V1)./(Rc*T2));
dummy2 = max(dummy2,1e-32);

sxxDis1 = (eii/B1) ./ dummy1;
sxxDis2 = (eii/B1) ./ dummy2;


sxxDis  = sxxDis1.^(1/n1);
sxxDisB = sxxDis2.^(1/n1);

sxxYSEA  = min(sxxDis,sxxFYSE);
sxxYSEB  = min(sxxDisB,sxxFYSE);
SxxYSE   = min(StrsYSEdis,sxxFYSE);
SxxYSE   = min(SxxGoetz,SxxYSE);

intYSE = sum( SxxYSE .* Dz_cv);
% 
% figure(3141);
% plot(sxxYSEA,Z/1000.,'r',sxxYSEB,Z/1000.,'b:',SxxYSE,Z/1000.,'k-.');
% ylim([-200 Z(end)/1000]);
%     
    


% if (~isempty(Ised)); H(Ised) = calc_Hrad(h_sed,0.0,Z(Ised)); end % set nodal radiogenic heat productivities
% if (~isempty(Itc));  H(Itc)  = calc_Hrad(h_sed,0.0,Z(Itc));  end % top crust like seds
% if (~isempty(Iuc));  H(Iuc)  = calc_Hrad(h_uc,0.0,Z(Iuc));   end 
% if (~isempty(Ilc));  H(Ilc)  = calc_Hrad(h_lc,0.0,Z(Ilc));   end
% if (~isempty(Ioc));  H(Ioc)  = calc_Hrad(h_oc,0.0,Z(Ioc));   end % oceanic crust
% if (~isempty(Ias));  H(Ias)  = calc_Hrad(h_m,0.0,Z(Ias));    end % asth like mantle
% if (~isempty(Im)) ;  H(Im)   = calc_Hrad(h_m,0.0,Z(Im));     end
% 

end


% % ROCK PROPERTIES (BRUNE 2012)
% % WEAK MANTLE VALUES FROM HIRTH AND KOHLSTEDT 2003 (WET OLIVINE)
% % STRONG MANTLE VALUES FROM HIRTH AND KOHLSTEDT 2003 (DRY OLIVINE)
% % LOWER CRUST VALUES FROM WILKS AND KARTER 1990 (MAFFIC GRANULITE)
% % UPPER CRUST VALUES FROM GLEASON AND TULLIS 1995 (WET QUARTZITE)
% 
% % Dislocation creep
% APhase_dis = [10^(-15.05); % weak wet mantle
%         10^(-15.56); % strong dry mantle 
%         10^(-21.05); % mafic granulite
%         10^(-28.00)];% wet quartzite  % Pa^-n*s^-1
% NPhase_dis = [3.5;
%         3.5;
%         4.2;
%         4.0]; % power law exponent
% EPhase_dis = [480e3;
%         530e3;
%         445e3;
%         223e3]; % activation energy
% 
% R    = 8.3143;
% 
% % T_blk      = VAR.T( EL2NOD(1:SETTINGS.nnodel_T,il:iu) );
% % T_ip       = mean(T_blk)';
% % T_ip       = VAR.T( EL2NOD(1:7,il:iu) )'*NUip;
% T_ip       = VAR.T( EL2NOD(1:3,il:iu) )'*NPip;
% Adis_blk   = Adis( PhaseID(il:iu) );
% Ndis_blk   = Ndis( PhaseID(il:iu) );
% Edis_blk   = Edis( PhaseID(il:iu) );
% E2_blk     = mean( VAR.Strain_E2(il:iu,:) ,2);
% 
% Visc_blk = 1/2 * Adis_blk.^(-1./Ndis_blk) .* E2_blk.^(1./Ndis_blk-1) ...
%            .*  exp(Edis_blk./(Ndis_blk.*R.*(T_ip+273)));
