# Supplementary material for: Transmogrification of ocean into continent: implications for continental evolution
Source: Proc Natl Acad Sci U S A. 2022 Apr 4;119(15):e2122694119. doi: 10.1073/pnas.2122694119 (PMC9169811; doi:10.1073/pnas.2122694119)
Supplement: Supplementary File [file pnas.2122694119.sd04.txt]

function SteadyState1DContDiffusion(~)

%% Initialize (if needed)
%load(lname)


% Zbot    = -200.* km;    % depth of computation region
% Tss     = DATA.Tss;      % Steady state temperatures
% Z0      = DATA.Zss;      % depth vector
% H0      = DATA.Hss;      % radiogenic heat production
% NUM     = DATA.NUM;      % numerical parameters from the steady state
% PHYS    = DATA.PHYS;     % physical parameters from the steady state
% T0      = Tss;           % Initial temperature conditions
% 

%% Physical parameters
nz      = 101;                                          % number of evenly spaced nodes in mesh
km      = 1000;                                         % [km]      to [m]
Kelv    = 273.15;                                       % [K]       to [C]
tC_top  = 0.;                                           % [C]       temperature at the top
%tC_bot  = 1150;                                         % [C]       temperature at the bottom
tC_bot  = 1250;                                         % [C]       temperature at the bottom
zmax    = 150 * km;                                     % [m]       depth of the domain (150km)
t_sed   = 0;                                            % [m]       height to top of sediments (by definition, sediments start at zero depth)
l_tc    = 2 * km;                                       % [m]       depth to base of top crust (top crust has sediment properties) 
l_uc    = 15 * km;                                      % [m]       depth to base of upper crust 
l_lc    = 35 * km;                                      % [m]       depth to base of lower crust 
l_as    = 180 * km;                                     % [m]       depth to top of asthenosphere 
l       = zmax;                                         % [m]       depth (='thickness') of computational region 
k       = 3;                                            % [Wm-1K-1] thermal conductivity
k_sed = k; k_uc = k; k_lc = k; k_m = k;                 % [Wm-1K-1] other thermal conductivity definitions
h_uc    = 9.63e-10;                                     % [Wkg-1]   radiogenic heat production rate uc per unit mass of granite(~=uc)
h_sed   = h_uc;                                         % [Wkg-1]   radiogenic heat production rate seds per unit mass same as uc
h_lc    = 0.25*h_uc;                                    % [Wkg-1]   radiogenic heat production rate per unit mass of 0.25*uc
h_m     = 7.38e-12; %PHYS.h_m;                           % [Wkg-1]   radiogenic heat production rate per unit mass of the mantle
rho_sed = 2400;                                         % [kg*m3]   density of sediments
rho_uc  = 2600;	                                        % [kg*m3]   density of upper crust 
rho_lc  = 2700;                                         % [kg*m3]   density of lower crust
rho_m   = 3400;	                                        % [kg*m3]   density of mantle
hr      = 10 * km;                                      % length scale for the decrease in h with depth
hr_uc = hr; hr_lc = hr; hr_m = hr;                      % length scales for other decrease in h's with depth

% Create STRUCTUREs and export variables for use as a startup in Transient solution

%% Physical parameters (stored in substructure)
PHYS.l = zmax;                     % [m]       depth of the domain
PHYS.t_sed = t_sed;                % [m]       height to top of sediments (by definition, sediments start at 'zero'
PHYS.l_tc = l_tc;                  % [m]       depth to base of top crust (top crust has sediment properties) 
PHYS.l_uc = l_uc;                  % [m]       depth to base of upper crust 
PHYS.l_lc = l_lc;                  % [m]       depth to base of lower crust 
PHYS.l_as = l_as;                  % [m]       depth to top of asthenosphere 
PHYS.l    = l;                     % [m]       depth (='thickness') of computational region 
PHYS.k    = k;                     % [Wm-1K-1] thermal conductivity
PHYS.h_uc    = h_uc;               % [Wkg-1]   radiogenic heat production rate uc per unit mass of granite(~=uc)
PHYS.h_sed   = h_sed;              % [Wkg-1]   radiogenic heat production rate seds per unit mass same as uc
PHYS.h_lc    = h_lc;               % [Wkg-1]   radiogenic heat production rate per unit mass of 0.25*uc
PHYS.h_m     = h_m;                % [Wkg-1]   radiogenic heat production rate per unit mass of the mantle
PHYS.rho_sed = rho_sed;            % [kg*m3]   density of sediments
PHYS.rho_uc  = rho_uc;	           % [kg*m3]   density of upper crust 
PHYS.rho_lc  = rho_lc;             % [kg*m3]   density of lower crust
PHYS.rho_m   = rho_m;	           % [kg*m3]   density of mantle
PHYS.cp      = 1100;               % [J/K*kg]  heat capacity (granite=upper crust) **** NOTE NOT USED IN Steady-State solution    
PHYS.hr      = hr;                 % length scale for the decrease in h with depth
PHYS.tC_top  = tC_top;             % [C]       temperature at the top
PHYS.tC_bot  = tC_bot;             % [C]       temperature at the bottom

%% Problem Geometry and Problem Formulation                     
% This is a steady-state problem 
% 
% The equations are tridiagonal. 
%
% Equations are of the following form for the ith node:
% 
% -Kp(i)*(T(i+1)-T(i))/Dz(i) + Km(i)*(T(i)-T(i-1))/Dz(i-1) + Rho(i)*Dz_cv(i)*hdot(i) = 0
%
% where Dz = Z(i+1) - Z(i); Zp = 0.5*(Z(i)+Z(i+1)); Zm = 0.5*(Z(i)+Z(i-1)); Dz_cv = Zp(i) - Zm(i);
%
% Rho(i) is the nodal density, Kp(i) is the conductivity at Zp(i) = 0.5*(k(i) + k(i+1)), 
% Km(i) is the conductivity at Zm(i) = 0.5*(k(i) + k(i-1)), hdot(i) is the nodal radiogenic heat production

%% Numerical variables for control volume formulation for transient heat conduction    
tic
% make mesh
Z0 = linspace(-zmax,0,nz);                          % initial  vector of depth points
[Z,nz,Dz,Zp,Zm,Dz_cv] = mesh_cv_1d(Z0);      % make control volume finite difference mesh


%% Set up conductivity K, Radiogenic heat production H, density Rho for all materials

[Kc,Kcp,Kcm,Rho,H,Ised,Itc,Iuc,Ilc,Ias,Im] = setupK_H_Rho(Z,PHYS);

%% Make Stiffness Matrix (tridiagonal) and Rhs

[AA,Rhs] = makeStiffnessRhs(Kcm,Kcp,Dz,Dz_cv,Rho,H,nz);

%% Apply Boundary Conditions

Rhs(1)       = tC_bot;
Rhs(nz)      = tC_top;

toc

%% Solve Matrix Equations
tic

T1   = AA\Rhs;

toc

[rhozint_meso,zint_meso,RhoT] = integrate_density_column(Z,Rho,T1',Dz_cv);
disp([ rhozint_meso/(RhoT(1)*km) zint_meso/km ])
rhoT_meso = RhoT(1);
meanTmeso = mean(T1)

% calculate Pressure in column - assume continent above sealevel, no H20
Pmid = 9.81*cumsum( Rho .* Dz_cv,'reverse')/1e9; % dP = rho * g *dz for each cell, in GPa

% calculate YSE
[SxxYSE,intYSE] = Calc_YSECont(Pmid,Z,T1',Ised,Itc,Iuc,Ilc,Ias,Im);

%% Plot

% Make a figure of the steady-state solution
figure(1479);clf
plot(T1(:),Z(:)/km,'color',[0 0 1],'linewidth',2); hold on
%plot(T1(:),Z(:)/km, 'b*');
ylabel('Depth (km)','fontsize',20,'fontweight','bold')
xlabel('T(C)','fontsize',20,'fontweight','bold')
title( 'Steady-State Temperature (Continental Lithosphere)','fontsize',20,'fontweight','bold' )
set(gca,'fontsize',20); % set size of axis font
%text(800,-110, strcat('normal
%craton'),'fontsize',20,'fontweight','bold','color', [0 0 1]) % plot after hot craton line is drawn

figure(1480);clf
plot(SxxYSE,Z(:)/km)
ylabel('Depth (km)','fontsize',20,'fontweight','bold')
xlabel('Yield Stress (MPa)','fontsize',20,'fontweight','bold')
set(gca,'fontsize',20); % set size of axis font
title( strcat('Cont. Lith.  Net YS= ', num2str(intYSE,'%.1e'),' MN/m' ))% YS
%axis([ 0 800 -200 50]);
%ylim([-200 40]);

%% Physical parameters (stored in substructure)

SSCont_YSEDATA.SxxYSE = SxxYSE;              % Steady state Yield Stress (Save the one you want!)
SSCont_YSEDATA.Zss = Z;                      % Steady state depth vector
SSCont_YSEDATA.intYSE = intYSE;              % Steady state net YS


save('SSContYSE.mat', 'SSCont_YSEDATA');
  
end
%% Subfunctions
function [H] = calc_Hrad(h0,decay_length,Z)
if (decay_length>0)
   H = h0.*exp(-Z/decay_length);
else
   H = h0 * ones(length(Z),1);
end
end

function [rhozint,zint,RhoT] = integrate_density_column(Z,Rho,T,Dz_cv)
therm_expan = 3.0e-5;
zint = Z(end) - Z(1);
%zint2 = sum(Dz_cv(:)); % check while debugging
RhoT = Rho .* (1- (therm_expan .* T));
rhozint = sum( RhoT .* Dz_cv);
end

function [Z,nz,Dz,Zp,Zm,Dz_cv] = mesh_cv_1d(Z)      % make control volume finite difference mesh
nz        = length(Z);                              % number of nodes, can vary if sediments are added or removed.
Dz        = diff(Z);                                % [m]  dz between nodes (note length nz-1)
Zp  = Z; Zp(1:end-1) = 0.5*(Z(1:end-1) + Z(2:end)); %initialize and define Zp (note length nz)
Zm  = Z; Zm(2:end)   = 0.5*(Z(1:end-1) + Z(2:end)); %initialize and define Zm (note length nz)
Dz_cv = Zp - Zm; % initialize and define Dz_cv (length nz)
end


function [Kc,Kcp,Kcm,Rho,H,Ised,Itc,Iuc,Ilc,Ias,Im] = setupK_H_Rho(Z,PHYS)
% Set up conductivity K, Radiogenic heat production H, density Rho for all materials
zmax    = PHYS.l;                                % [m]       depth of the domain
t_sed   = PHYS.t_sed;                            % [m]       height to top of sediments
l_tc    = PHYS.l_tc;                             % [m]       depth to base of top crust (with sediment properties)
l_uc    = PHYS.l_uc;                             % [m]       depth to base of upper crust 
l_lc    = PHYS.l_lc;                             % [m]       depth to base of lower crust 
l_as    = PHYS.l_as;                             % [m]       depth to top of asthenosphere 
l       = PHYS.l;                                % [m]       depth (='thickness') of computational region 
k       = PHYS.k;                                % [Wm-1K-1] thermal conductivity
k_sed = k; k_uc = k; k_lc = k; k_m = k;          % [Wm-1K-1] other thermal conductivity definitions

h_uc    = PHYS.h_uc;                             % [Wkg-1]   radiogenic heat production rate uc per unit mass of granite(~=uc)
h_sed   = PHYS.h_sed;                            % [Wkg-1]   radiogenic heat production rate seds per unit mass same as uc
h_lc    = PHYS.h_lc;                             % [Wkg-1]   radiogenic heat production rate per unit mass of 0.25*uc
h_m     = PHYS.h_m;                              % [Wkg-1]   radiogenic heat production rate per unit mass of the mantle
rho_sed = PHYS.rho_sed;                          % [kg*m3]   density of sediments
rho_uc  = PHYS.rho_uc;	                         % [kg*m3]   density of upper crust 
rho_lc  = PHYS.rho_lc;                           % [kg*m3]   density of lower crust
rho_m   = PHYS.rho_m;	                         % [kg*m3]   density of mantle
cp      = PHYS.cp;                               % [J/K*kg]  heat capacity (granite=upper crust)     
hr      = PHYS.hr;                               % length scale for the decrease in h with depth
hr_uc   = hr; hr_lc = hr; hr_m = hr;             % length scales for other decrease in h's with depth

Ised = find( (Z>0) );                     % sediment nodes
Itc  = find( (Z<=0) & (Z> -l_tc) );       % top crust nodes (with sediment properties)
Iuc  = find( (Z<= -l_tc) & (Z>= -l_uc) ) ;% upper crust nodes
Ilc  = find( (Z< -l_uc) & (Z>= -l_lc) );  % upper crust nodes
Ias  = find( (Z< -l_lc) & (Z>= -l_as) );  % lithospheric mantle nodes
Im   = find( (Z< -l_as) & (Z>= -l) );     % asthenospheric mantle nodes

nz = length(Z);

test = setdiff(1:nz, [Ised Itc Iuc Ilc Ias Im]);% check we have all nodes here
if (~isempty(test))
    disp('Error!: indices Ised Iuc Ilc Ias Im do not contain all values of iz')
    return
end

if (~isempty(Ised)); H(Ised) = calc_Hrad(h_sed,0.0,Z(Ised)); end % set nodal radiogenic heat productivities
if (~isempty(Itc));  H(Itc)  = calc_Hrad(h_sed,0.0,Z(Itc));  end % top crust like seds
if (~isempty(Iuc));  H(Iuc)  = calc_Hrad(h_uc,0.0,Z(Iuc));   end 
if (~isempty(Ilc));  H(Ilc)  = calc_Hrad(h_lc,0.0,Z(Ilc));   end
if (~isempty(Ias));  H(Ias)  = calc_Hrad(h_m,0.0,Z(Ias));    end % asth like mantle
if (~isempty(Im)) ;  H(Im)   = calc_Hrad(h_m,0.0,Z(Im));     end

Kc(Ised) = k_sed; Kc(Itc) = k_sed; Kc(Iuc) = k_uc; Kc(Ilc) = k_lc; Kc(Ias) = k_m; Kc(Im) = k_m;% set nodal thermal conductivities

Rho(Ised) = rho_sed; Rho(Itc) = rho_sed; Rho(Iuc) = rho_uc; Rho(Ilc) = rho_lc; Rho(Ias) = rho_m; Rho(Im) = rho_m;% set nodal densities

% Conductivity at control volume face locations Kcp, Kcm used for control volume-based energy conservation
Kcp  = Kc; Kcp(1:end-1) = 0.5*(Kc(1:end-1) + Kc(2:end)); %initialize and define Kcp (note length nz, but not used!!)
Kcm  = Kc; Kcm(2:end)   = 0.5*(Kc(1:end-1) + Kc(2:end)); %initialize and define Kcm (note length nz, but not used!!)
end

%% Make stiffness matrix AA (tridiagonal) and Rhs
function [AA,Rhs] = makeStiffnessRhs(Kcm,Kcp,Dz,Dz_cv,Rho,H,nz);
AA       = sparse(nz,nz);
Rhs      = zeros(nz,1); 
%
% -Kp(i)*(T(i+1)-T(i))/Dz(i) + Km(i)*(T(i)-T(i-1))/Dz(i-1) + Rho(i)*Dz_cv(i)*hdot(i) = 0

% T(i) * ((Kp(i)./Dz(i)) + (Km(i)./Dz(i-1))) - T(i-1) .* Km(i)./Dz(i-1) - T(i+1).*Kp(i)./Dz(i) = -Rho(i)*Dz_cv(i)*hdot
%
Cm    = Kcm(2:(nz-1))./Dz(1:(nz-2)); % ith entries -- vector length nz
Cp    = Kcp(2:(nz-1))./Dz(2:(nz-1)); % ith entries -- vector length nz
Rhs(2:(nz-1))  = Rho(2:(nz-1)) .* Dz_cv(2:(nz-1)) .* H(2:(nz-1));   % rhs coefficients

A_ii   = Cp + Cm;                                 % central diagonal entries of AA
A_iip1 = -Cp;                                     % upper diagonal entries of AA
A_iim1 = -Cm;                                     % lower diagonal entries of AA

ii = 2:(nz-1);   % set up indices for sparse matrix assembly
iip1 = 3:nz;
iim1 = 1:nz-2;

inod  = [1 ii    ii     ii      nz];
jnod  = [1 ii    iim1   iip1    nz];
AAval = [1 A_ii  A_iim1 A_iip1  1 ];   

%AA = sparse2(inod(:), jnod(:), AAval(:)); 
AA = sparse(inod(:), jnod(:), AAval(:)); 


end


function [SxxYSE,intYSE] = Calc_YSECont(P,Z,T,Ised,Itc,Iuc,Ilc,Ias,Im)

[Z,nz,Dz,Zp,Zm,Dz_cv] = mesh_cv_1d(Z);

rho=3300;% Density [kg/m?]
rhow=1000;
g=9.81;


Pwater = 0.0; % assume continent is above sea-level!!!


Ptot = 1e9*(Pwater + P); % pressure (Pa) including extra (small) pressure of water layer when present

% ROCK PROPERTIES (BRUNE 2012)
% WEAK MANTLE VALUES FROM HIRTH AND KOHLSTEDT 2003 (WET OLIVINE)
% STRONG MANTLE VALUES FROM HIRTH AND KOHLSTEDT 2003 (DRY OLIVINE)
% LOWER CRUST VALUES FROM WILKS AND KARTER 1990 (MAFFIC GRANULITE)
% UPPER CRUST VALUES FROM GLEASON AND TULLIS 1995 (WET QUARTZITE)

% Dislocation creep
APhase_dis = [10^(-15.05); % weak wet mantle
        10^(-15.56); % strong dry mantle 
        10^(-21.05); % mafic granulite
        10^(-28.00)];% wet quartzite  % Pa^-n*s^-1
NPhase_dis = [3.5;
        3.5;
        4.2;
        4.0]; % power law exponent
EPhase_dis = [480e3;
        530e3;
        445e3;
        223e3]; % activation energy

R    = 8.3143;


k=3;% Thermal conductivity [W/m/K]
Cp=1250;% Specific heat capacity [J/(kg¡¤K)]; rho*Cp= volumetric heat capacity [J/(m?¡¤K)].
alpha=k/(rho*Cp);% Thermal diffusivity [m?/s]

Rc=8.314;% Gas constant

%eii=1e-16; % reference strain rate invariant
eii=1e-15; % reference strain rate invariant

B1=3.58e5; % viscosity constant

E1=480e3; % activation energy 
V1=11e-6; % activation volume
n1=3.5;   % stress exponent

eii1=1e-16; % reference strain rate invariant

A1=1.4e-1;
n2=2;
H0=320e3;
sxxp=5.9e9;
p1=0.5;
q1=1;

sita=40*pi/180;
fs=1/tan(2*sita);
    
sxxFYSE=(Ptot)*2*fs/((1+fs^2)^0.5+fs)/1e6; % frictional YSE in MPa


%SxxGoetz = 560 +0.21e-6 * Ptot; % Ol(MPa)-Kohlstedt et al, 1995 parameters)
SxxGoetz = zeros(size(Ptot));
SxxGoetz(:) = 700; % Ol(MPa)-Kohlstedt et al, 1995 parameters - constant approx)
SxxGoetz(Ilc) = 1300; % (MPa)


% for viscous YSE, may depend on composition (not yet)

% set up dislocation creep parameters for all phases
Adis          = ones(size(Z))*APhase_dis(1); % 1 = mantle == wet-Ol
Adis(Ised)    = APhase_dis(4); % 4 = sed == wet-quartzite
Adis(Itc)     = APhase_dis(4); % 4 = sed == wet-quartzite
Adis(Iuc)     = APhase_dis(4); % 4 = sed == wet-quartzite
Adis(Ilc)     = APhase_dis(3); % 3 = lower crust == mafic granulite

Ndis          = ones(size(Z))*NPhase_dis(1); % 1 = mantle == wet-Ol
Ndis(Ised)    = NPhase_dis(4); % 4 = sed == wet-quartzite
Ndis(Itc)     = NPhase_dis(4); % 4 = sed == wet-quartzite
Ndis(Iuc)     = NPhase_dis(4); % 4 = sed == wet-quartzite
Ndis(Ilc)     = NPhase_dis(3); % 3 = lower crust == mafic granulite

Edis          = ones(size(Z))*EPhase_dis(1); % 1 = mantle == wet-Ol
Edis(Ised)    = EPhase_dis(4); % 4 = sed == wet-quartzite
Edis(Itc)     = EPhase_dis(4); % 4 = sed == wet-quartzite
Edis(Iuc)     = EPhase_dis(4); % 4 = sed == wet-quartzite
Edis(Ilc)     = EPhase_dis(3); % 3 = lower crust == mafic granulite

Visc2 = 1/2 * Adis.^(-1./Ndis) .* eii.^(1./Ndis) ...
           .*  exp((Edis+Ptot.*V1)./(Ndis.*R.*(T+273)));
       
Visc = Adis.^(-1./Ndis) .* eii.^((1-Ndis)./(2*Ndis)) ...
           .*  exp((Edis+Ptot.*V1)./(Ndis.*R.*(T+273)));
       
StrsYSEdis = Visc * eii; % convert to MPa (?)

% temperature profile for ocean crust of some age (in sec)
timesec = 1*1e6*365*24*3600; % 1Ma in sec
ztop = Z(end);
T2=1300*erf(abs(Z-ztop)/2/sqrt(alpha*timesec))+273;

dummy1 = exp(-(E1+Ptot.*V1)./(Rc*(T+273)));
dummy1 = max(dummy1,1e-32);
dummy2 = exp(-(E1+Ptot.*V1)./(Rc*T2));
dummy2 = max(dummy2,1e-32);

sxxDis1 = (eii/B1) ./ dummy1;
sxxDis2 = (eii/B1) ./ dummy2;


sxxDis  = sxxDis1.^(1/n1);
sxxDisB = sxxDis2.^(1/n1);

sxxYSEA  = min(sxxDis,sxxFYSE);
sxxYSEB = min(sxxDisB,sxxFYSE);
SxxYSE = min(StrsYSEdis,sxxFYSE);
SxxYSE = min(SxxYSE,SxxGoetz);

intYSE = sum( SxxYSE .* Dz_cv);

figure(3141);
plot(sxxYSEA,Z/1000.,'r',sxxYSEB,Z/1000.,'b:',SxxYSE,Z/1000.,'k-.');
ylim([-200 Z(end)/1000]);
    
    


% if (~isempty(Ised)); H(Ised) = calc_Hrad(h_sed,0.0,Z(Ised)); end % set nodal radiogenic heat productivities
% if (~isempty(Itc));  H(Itc)  = calc_Hrad(h_sed,0.0,Z(Itc));  end % top crust like seds
% if (~isempty(Iuc));  H(Iuc)  = calc_Hrad(h_uc,0.0,Z(Iuc));   end 
% if (~isempty(Ilc));  H(Ilc)  = calc_Hrad(h_lc,0.0,Z(Ilc));   end
% if (~isempty(Ioc));  H(Ioc)  = calc_Hrad(h_oc,0.0,Z(Ioc));   end % oceanic crust
% if (~isempty(Ias));  H(Ias)  = calc_Hrad(h_m,0.0,Z(Ias));    end % asth like mantle
% if (~isempty(Im)) ;  H(Im)   = calc_Hrad(h_m,0.0,Z(Im));     end
% 

end


% % ROCK PROPERTIES (BRUNE 2012)
% % WEAK MANTLE VALUES FROM HIRTH AND KOHLSTEDT 2003 (WET OLIVINE)
% % STRONG MANTLE VALUES FROM HIRTH AND KOHLSTEDT 2003 (DRY OLIVINE)
% % LOWER CRUST VALUES FROM WILKS AND KARTER 1990 (MAFFIC GRANULITE)
% % UPPER CRUST VALUES FROM GLEASON AND TULLIS 1995 (WET QUARTZITE)
% 
% % Dislocation creep
% APhase_dis = [10^(-15.05); % weak wet mantle
%         10^(-15.56); % strong dry mantle 
%         10^(-21.05); % mafic granulite
%         10^(-28.00)];% wet quartzite  % Pa^-n*s^-1
% NPhase_dis = [3.5;
%         3.5;
%         4.2;
%         4.0]; % power law exponent
% EPhase_dis = [480e3;
%         530e3;
%         445e3;
%         223e3]; % activation energy
% 
% R    = 8.3143;
% 
% % T_blk      = VAR.T( EL2NOD(1:SETTINGS.nnodel_T,il:iu) );
% % T_ip       = mean(T_blk)';
% % T_ip       = VAR.T( EL2NOD(1:7,il:iu) )'*NUip;
% T_ip       = VAR.T( EL2NOD(1:3,il:iu) )'*NPip;
% Adis_blk   = Adis( PhaseID(il:iu) );
% Ndis_blk   = Ndis( PhaseID(il:iu) );
% Edis_blk   = Edis( PhaseID(il:iu) );
% E2_blk     = mean( VAR.Strain_E2(il:iu,:) ,2);
% 
% Visc_blk = 1/2 * Adis_blk.^(-1./Ndis_blk) .* E2_blk.^(1./Ndis_blk-1) ...
%            .*  exp(Edis_blk./(Ndis_blk.*R.*(T_ip+273)));
