# Supplementary material for: Transmogrification of ocean into continent: implications for continental evolution
Source: Proc Natl Acad Sci U S A. 2022 Apr 4;119(15):e2122694119. doi: 10.1073/pnas.2122694119 (PMC9169811; doi:10.1073/pnas.2122694119)
Supplement: Supplementary File [file pnas.2122694119.sd05.txt]

function [Rho] = sedrhoCurray(P)
%sedrhoCurray 
% Input  P(GPa)
% Output Rho (g/cc)
%   Joe Curray's 1994 Bengal Fan sediment density profile based on
%   seismic wavespeed as a function of depth (model #1 of Curray 1994)
%   deltarho(Z(km)) = -0.60935 + 0.06663 .* Z - 0.00231 .* Z.^2
%   Moldel 2 is deltarho(Z(km)) = -0.42305 + 0.02837 .* Z - 0.00043 .* Z.^2
%
% This has been converted into density vs. pressure (GPa)
% In addition, densities for pressures above 0.6 GPa assume a linear
% increase of density with pressure at high pressures.  Should be ~OK up to
% ~1 Gpa, e.g. 30-35km sediment thicknesses, and should end up, at high
% pressures, with a density of order 3 g/cc, e.g. a typical lower crustal
% density
% 
% The rest of the comments are the code fragments used to derive the fit
% from the two Bengal Fan models in Joe Curray's (EPSL,1994) paper "Sediment Volume
% and mass beneath the Bay of Bengal", as interpreted
% from the 2nd order polynomial fits to Curray's profiles determined
% in the paper of Radhakrishna et al. (Tectonophysics, 2010)
%
%
% delZ = 0.1; % km
% Z = 0:0.1:25;
% deltaRho1 = -0.60935 + 0.06663 .* Z - 0.00231 .* Z.^2; % gm/cc
% deltaRho2 = 0.0083 -0.42305 + 0.02837 .* Z - 0.00043 .* Z.^2; %gm/cc
% Rho = 2900 + 1000*deltaRho1; %kg/m^3
% Rho(Z>=10) = 2900 + 1000*deltaRho2(Z>=10); %kg/m^3
% figure(1001)
% plot(Z,deltaRho1,'-',Z,deltaRho2,'r:')
% figure(1002)
% plot(Z,Rho,'-')
% 
% delP = 9.8 * 1000 .* Rho .* [0 diff(Z)];
% P = cumsum(delP);
% 
% figure(1003)
% plot(Z,P)
% 
% figure(1004)
% plot(P/1e9,Rho/1000)
% 
% f = fit(P'/1e9,Rho'/1000, 'poly3')
% 
% % rho(P(GPa)) = 2.301 + 2.678 * P(GPa) -4.674 * P^2; % gm/cc
% 
% PGPa = 0:0.01:1.2;
% %Rho2 = 2.314 + 2.419 .* PGPa - 3.597 .* PGPa.^2 + 1.985 .* PGPa.^3;
% Rho2(PGPa<0.6) = 2.301 + 2.678 .* PGPa(PGPa<0.6) - 4.674 ...
%     .* PGPa(PGPa<0.6).^2 + 3.139 .* PGPa(PGPa<0.6).^3;
% Rho2(PGPa>=0.6) = 2.903 + 0.26059 .* (PGPa(PGPa>=0.6)-0.6);
% 
% figure(1005)
% plot(PGPa,Rho2)

Rho(P<0.6) = 2.301 + 2.678 .* P(P<0.6) - 4.674 ...
    .* P(P<0.6).^2 + 3.139 .* P(P<0.6).^3;
Rho(P>=0.6) = 2.903 + 0.26059 .* (P(P>=0.6)-0.6);


end
